# Supplementary material for: Transcriptomic and Metabolomic Insights into the Effects of Arbuscular Mycorrhizal Fungi on Root Vegetative Growth and Saline–Alkali Stress Response in Oat (Avena sativa L.)
Source: J Fungi (Basel). 2025 Aug 9;11(8):587. doi: 10.3390/jof11080587 (PMC12387890; doi:10.3390/jof11080587)
Supplement: Supplementary file 1 [file jof-11-00587-s001.zip]

Archive with 3 entries (3 files):
- SUPPLEMENTARYINFORMATION.pdf
- TABLE S4.xlsx
- TABLE S5.xlsx
