# Supplementary material for: Transcriptomic and Metabolomic Insights into the Effects of Arbuscular Mycorrhizal Fungi on Root Vegetative Growth and Saline–Alkali Stress Response in Oat (Avena sativa L.)
Source: J Fungi (Basel). 2025 Aug 9;11(8):587. doi: 10.3390/jof11080587 (PMC12387890; doi:10.3390/jof11080587)
Supplement: Supplementary file 1 [file jof-11-00587-s001.zip › TABLE S4.xlsx]

## Sheet: Sheet1
Detection mode	Group	Superclass	ID	metabolite
ESI+	NM VS AM	Phenylpropanoids and polyketides	1	2−[[4−[4,6−Dihydroxy−3−(3−methylbut−2−enyl)−2−[3,4,5−trihydroxy−6−(hydroxymethyl)oxan−2−yl]oxyphenyl]−3−hydroxy−2−(4−hydroxyphenyl)−5−methoxy−3,4−dihydro−2H−chromen−7−yl]oxy]−6−(hydroxymethyl)oxane−3,4,5−triol
		Nucleosides, nucleotides, and analogues	2	2'−Deoxyadenosine
			3	Cyclic AMP
		Lipids and lipid−like molecules	4	(Ent−7alpha)−7−Hydroxy−8(14),15−pimaradien−19−oic acid
			5	Steviol
			6	Tretinoin
			7	11−Ketotestosterone
			8	5−(1,2,4a,5−Tetramethyl−7−oxo−3,4,8,8a−tetrahydro−2H−naphthalen−1−yl)−3−methylpentanoic acid
			9	Exemestane
ESI-	NM VS AM	Undefined	1	PE 36:4
			2	PE 34:3
		Phenylpropanoids and polyketides	3	Scopoletin
			4	Diferuloyl glycerol
		Organoheterocyclic compounds	5	Chlordiazepoxide
			6	Tryptophan
		Organic oxygen compounds	7	Lactulose
			8	D−Psicose
			9	1,3,4−Trihydroxy−5−[[3−(4−hydroxyphenyl)−1−oxo−2−propenyl]oxy]−,(1r,3r,4s,5r)−cyclohexanecarboxylic acid
			10	Quinic acid
		Organic acids and derivatives	11	Hydron;2−hydroxypropane−1,2,3−tricarboxylate
			12	L−Malic acid
			13	Fumaric acid
			14	Glutamine
			15	Tyrosine
			16	Leucine
			17	Valine
			18	Smiglaside C (Not validated) + 1Acetyl
			19	Smiglaside C (Not validated)
		Lipids and lipid−like molecules	20	Palmitoleic acid
			21	FA 20:3
			22	Arachidonic acid
			23	Pentadecanoic acid
			24	Myristic acid
			25	Abietic acid
			26	Heptadecanoic acid
			27	Palmitic acid
			28	Nervonic acid
			29	9−Hydroxy−10E,12Z−octadecadienoic acid
			30	FA 18:1;3O
			31	9−Hydroperoxyoctadeca−10,12−dienoic acid
			32	(Z)−5,8,11−Trihydroxyoctadec−9−enoic acid
			33	9,12,13−Trihydroxyoctadeca−10,15−dienoic acid
			34	FA 18:1;2O
			35	FA 18:3;3O
			36	9−Oxo−11−(3−pentyloxiran−2−YL)undec−10−enoic acid
			37	(6E,10Z,14E)−6,14−dimethyl−3−methylidene−2−oxo−3a,4,5,8,9,12,13,15a−octahydrocyclotetradeca[b]furan−10−carboxylic acid
			38	Spirostane + 2O, −2H, O−Hex−dHex−dHex
			39	[3,4,5−Trihydroxy−6−(hydroxymethyl)oxan−2−yl] 10−[3−hydroxy−6−(hydroxymethyl)−5−(3,4,5−trihydroxy−6−methyloxan−2−yl)oxy−4−(3,4,5−trihydroxyoxan−2−yl)oxyoxan−2−yl]oxy−6a,6b,9,9,12a−pentamethyl−2−methylidene−1,3,4,5,6,6a,7,8,8a,10,11,12,13,14b−tetradecahydropicene−4a−carboxylate
		Benzenoids	40	4−(Decan−4−yl)benzenesulfonic acid
			41	5−(4−Sulfophenyl)undecane
			42	Hydron;benzoate
ESI+	NMS VS AMS	Undefined	1	(3beta)−28−Norlup−20(29)−ene−3,17−diol
			2	Fecosterol
			3	Stachydrine
			4	Neoruscogenin
		Phenylpropanoids and polyketides	5	Peonidin−3,5−O−di−beta−glucopyranoside
		Organic oxygen compounds	6	Sucrose
		Organic acids and derivatives	7	Pyrrolidin−1−ium−2−carboxylate
			8	DL−Isoleucine
			9	Betaine
		Nucleosides, nucleotides, and analogues	10	Thymidine
		Lipids and lipid−like molecules	11	Cholestenone
			12	Dehydrocholic acid
			13	1−Stearoyl−sn−glycero−3−phosphocholine
			14	Stigmasterol
			15	alpha−Spinasterol
			16	Nandrolone
			17	8−[3−Oxo−2−[(E)−pent−2−enyl]cyclopenten−1−yl]octanoic acid
			18	Taraxasterol
			19	(Ent−7alpha)−7−Hydroxy−8(14),15−pimaradien−19−oic acid
			20	Steviol
			21	11−Ketotestosterone
			22	Songorine
			23	5−(1,2,4a,5−Tetramethyl−7−oxo−3,4,8,8a−tetrahydro−2H−naphthalen−1−yl)−3−methylpentanoic acid
		Lignans, neolignans and related compounds	24	6−[3−[(3,4−Dimethoxyphenyl)methyl]−4−methoxy−2−(methoxymethyl)butyl]−4−methoxy−1,3−benzodioxole
		Alkaloids and derivatives	25	Trigonelline
			26	Corydaline
ESI-	NMS VS AMS	Phenylpropanoids and polyketides	1	Diferuloyl glycerol
		Organoheterocyclic compounds	2	Chlordiazepoxide
		Organic oxygen compounds	3	Raffinose
			4	Melezitose
			5	Quinic acid
		Organic acids and derivatives	6	Proline
			7	Glutamine
			8	Asparagine
			9	Smiglaside C (Not validated)
			10	Smiglaside C (Not validated) + 1Acetyl
			11	L−Malic acid
			12	Fumaric acid
			13	Hydron;2−hydroxypropane−1,2,3−tricarboxylate
		Lipids and lipid−like molecules	14	Docosahexaenoic acid
			15	FA 20:3
			16	Arachidonic acid
			17	Nervonic acid
			18	trans−Vaccenic acid
			19	Abietic acid
			20	Palmitoleic acid
			21	Linoleic acid
			22	Myristic acid
			23	9−Hydroxy−10E,12Z−octadecadienoic acid
			24	(Z)−5,8,11−Trihydroxyoctadec−9−enoic acid
			25	9−Oxo−11−(3−pentyloxiran−2−YL)undec−10−enoic acid
			26	FA 18:1;3O
			27	9,10−Dihydroxy−8−oxooctadec−12−enoic acid
			28	9,12,13−Trihydroxyoctadeca−10,15−dienoic acid
			29	FA 18:3;3O
			30	(2E)−4−Hydroxy−3,4−dimethyl−2−penten−1−yl 6−O−[(2S,3R,4R)−3,4−dihydroxy−4−(hydroxymethyl)tetrahydro−2−furanyl]−beta−D−glucopyranoside
			31	(6E,10Z,14E)−6,14−dimethyl−3−methylidene−2−oxo−3a,4,5,8,9,12,13,15a−octahydrocyclotetradeca[b]furan−10−carboxylic acid
		Lignans, neolignans and related compounds	32	Dadahol A
		Benzenoids	33	Dodecylbenzenesulfonic acid
			34	5−(4−Sulfophenyl)undecane
			35	3,4−Dihydroxybenzoic acid
			36	Phenylpyruvic acid
