# Supplementary material for: Transcriptomic and Metabolomic Insights into the Effects of Arbuscular Mycorrhizal Fungi on Root Vegetative Growth and Saline–Alkali Stress Response in Oat (Avena sativa L.)
Source: J Fungi (Basel). 2025 Aug 9;11(8):587. doi: 10.3390/jof11080587 (PMC12387890; doi:10.3390/jof11080587)
Supplement: Supplementary file 1 [file jof-11-00587-s001.zip › TABLE S5.xlsx]

## Sheet: Sheet1
Map_Name	Name	KEGG	AM-1	AM-2	AM-3	AM-4	AM-5	AM-6	NM-1	NM-2	NM-3	NM-4	NM-5	NM-6
Metabolic pathways	2'-Deoxyadenosine	C00559	226809	223508	252988	227940	251970	234218	152259	154220	173907	157489	2878	192468
Metabolic pathways	Abietic acid	C06087	298147	313908	316279	324218	342912	318075	234638	240931	281306	254861	260914	296170
Metabolic pathways	Arachidonic acid	C00219	423429	448669	451208	469770	480090	447731	246534	264430	293125	268641	279185	322502
Metabolic pathways	Cyclic AMP	C00575	366321	488511	398870	303547	498554	410763	261475	314025	297812	235447	226467	464473
Metabolic pathways	Fumaric acid	C00122	446942	468587	439714	453372	450663	452685	580072	589005	637150	596748	610016	662431
Metabolic pathways	Glutamine	C00064	227164	228396	220283	228066	224850	229391	332778	326924	367269	352090	348885	387392
Metabolic pathways	L-Malic acid	C00149	1241470	1306183	1264723	1268598	1235562	1262232	1687586	1733421	1854038	1754566	1761492	1009580
Metabolic pathways	Leucine	C00123	82046	108152	81532	78007	63103	71120	128942	151343	120154	139967	155610	158751
Metabolic pathways	Myristic acid	C06424	248844	259385	257308	259096	259743	244319	190248	215858	196442	173317	228256	213061
Metabolic pathways	Palmitic acid	C00249	345344	340225	375735	353837	402358	333089	285638	271227	325711	301259	275187	334506
Metabolic pathways	Quinic acid	C00296	117302	118129	112181	120414	116712	116980	423299	411109	468960	443239	434992	483902
Metabolic pathways	Tretinoin	C00777	13144	15371	17629	20773	36002	19907	79116	71137	143339	113004	2231	201633
Metabolic pathways	Tryptophan	C00078	121105	118839	147417	151559	147758	113107	190653	199447	224450	211318	210669	228278
Metabolic pathways	Tyrosine	C00082	52284	61990	53477	53654	50116	51808	76130	95711	88458	81706	99396	93740
Metabolic pathways	Valine	C00183	49306	49421	49930	50674	50908	51748	90978	90126	105251	95226	96063	105349
Map_Name	Name	KEGG	AMS-1	AMS-2	AMS-3	AMS-4	AMS-5	AMS-6	NMS-1	NMS-2	NMS-3	NMS-4	NMS-5	NMS-6
Metabolic pathways	3,4-Dihydroxybenzoic acid	C00230	18487	6950	13596	19082	6306	14209	73181	67088	53254	65108	42015	61318
Metabolic pathways	Abietic acid	C06087	772242	792712	772432	765709	671958	827917	501461	477421	523635	458024	392542	440346
Metabolic pathways	Arachidonic acid	C00219	1167248	1185989	1144502	1154117	1007425	1246243	721054	661932	736659	634029	527086	592435
Metabolic pathways	Asparagine	C00152	159974	158306	157955	163352	142676	165485	73124	70851	71186	70135	60711	66862
Metabolic pathways	Fumaric acid	C00122	240295	245079	223719	244262	203422	242396	500566	480182	470488	470353	413260	452477
Metabolic pathways	Glutamine	C00064	296776	292760	301596	307800	266866	306276	138394	133564	129603	128151	109463	122457
Metabolic pathways	L-Malic acid	C00149	671778	696872	633801	685595	576459	685215	1505963	1426152	924347	1382450	1235240	1313043
Metabolic pathways	Linoleic acid	C01595	6523126	6505368	6366692	6391354	5587111	6914901	4953125	4547936	4937699	4276349	3775570	4076051
Metabolic pathways	Myristic acid	C06424	280794	309945	297789	297859	277933	304006	213423	227233	265355	221613	214826	213553
Metabolic pathways	Phenylpyruvic acid	C00166	7516	7460	3643	9203	3529	4594	78224	76907	63797	65847	46628	65632
Metabolic pathways	Proline	C00148	156469	153298	160828	163509	143682	163497	59845	57000	55711	54997	47681	52737
Metabolic pathways	Quinic acid	C00296	117804	116289	116324	116993	108001	121230	63095	60944	56804	63669	54481	59653
Metabolic pathways	Raffinose	C00492	82502	80962	85426	85569	71726	82865	35121	32771	32449	32486	26507	33150
Metabolic pathways	Sucrose	C00089	879367	805898	912330	893002	858886	1070032	862593	800256	866690	725851	771555	805804
Metabolic pathways	Thymidine	C00214	223748	321343	272932	290822	165321	374943	223112	107581	208082	20571	211511	103365
